# Supplementary material for: Rapid Pyrazinamide Drug Susceptibility Testing using a Closed-Tube PCR Assay of the Entire pncA gene
Source: Sci Rep. 2020 Mar 6;10:4234. doi: 10.1038/s41598-020-61286-7 (PMC7060184; doi:10.1038/s41598-020-61286-7)
Supplement: Supplementary file 1 — Supplementary Data. [file 41598_2020_61286_MOESM1_ESM.xlsx]

## Sheet: Supp table 1
Supplemental table 1. Probe information for the PZA LATE-PCR assay. The table contains the probe sequence, the fluorophore color, probe melt temperature, position of the probe on the pncA gene and the name of the probe.
Position in pncA (bp)	Probe Sequence	Probe Tm (°C)	Probe Name	Fluorophore Color
-34 to -20	5'-TTGCTTGGGCAGTTGC-BHQ2-3'	46.3	pncA_probe_755_741_OFF	Cal Fluor Red 610
-19 to 1	5'-CR610-TTCCGAACTTATGGTGGACGTAAA-BHQ2-3'	54	pncA_probe_740_721_ON	Cal Fluor Red 610
2 to 16	5'-TGCGGGTGTTGGTCA-BHQ1-3'	46.7	pncA_probe_720_706_OFF	Cal Fluor Orange 560
17 to 36	5'-CO560-TTTCGTTGACGTGCAGAATGACAA-BHQ1-3'	57.4	pncA_probe_705_686_ON	Cal Fluor Orange 560
37 to 51	5'-TTCTGCGAGGGTGGC-BHQ2-3'	60.4	pncA_probe_685_671_OFF	Cal Fluor Red 610
52 to 71	5'-CR610-AATCGCTGGCGGTAACTGGTGGTT-BHQ2-3	67.8	pncA_probe_670_651_ON	Cal Fluor Red 610
72 to 86	5'-CGCTGCGTTGGCTCG-BHQ2-3'	51.1	pncA_probe_650_636_OFF	Quasar 670
87 to 106	5'-QSR670-AACGCTATCAGTGACTACCTGGTT-BHQ2-3'	58.1	pncA_probe_635_616_ON	Quasar 670
107 to 121	5'-CCGAGGCGGCGGGCT-BHQ1-3'	56.8	pncA_probe_615_601_OFF	Cal Fluor Orange 560
122 to 141	5'-CO560-ACACCATCACGTCGTGGCAACCGT-BHQ1-3'	68.6	pncA_probe_600_581_ON	Cal Fluor Orange 560
142 to 156	5'-AAGGACTTCCACATC-BHQ2-3'	51.3	pncA_probe_580_566_OFF	Quasar 670
157 to 176	5'-QSR670-AAGACCCGGGTGATCACTTCTCTT-BHQ2-3'	63.4	pncA_probe_565_546_ON_bovis	Quasar 670
177 to 191	5'-CGGCACACTGGACTA-BHQ2-3'	53.4	pncA_probe_545_531_OFF_bovis	Cal Fluor Red 610
192 to 211	5'-CR610-ACTTCCTCGTCGTGGCCATCGCGT-BHQ2-3'	69	pncA_probe_530_511_ON	Cal Fluor Red 610
212 to 226	5'-ATTGCGTTAGCGGTA-BHQ1-3'	48.3	pncA_probe_510_496_OFF	Cal Fluor Orange 560
227 to 248	5'-CO560-ACCTCTCGGCGTGGACTTCTATCCGT-BHQ1-3'	60.3	pncA_probe_495_476_ON	Cal Fluor Orange 560
249 to 261	5'-CAGTCTGGACGCG-BHQ2-3'	47.3	pncA_probe_475_461_OFF	Quasar 670
262 to 281	5'-QSR670-AATCGGCAATTGAGTCGGTGTTTT-BHQ2-3'	54.5	pncA_probe_460_441_ON	Quasar 670
282 to 296	5'-CTACAAGGGTGCCTA-BHQ2-3'	53.8	pncA_probe_440_426_OFF	Quasar 670
297 to 316	5'-QSR670-ACCATCGGAGCGTACAGCGGCTGT-BHQ2-3	68.7	pncA_probe_425_406_ON	Quasar 670
317 to 331	5'-TCGGAGGAGTTGACG-BHQ1-3'	42	pncA_probe_405_391_OFF	Cal Fluor Orange 560
332 to 351	5'-CO560-AAAGAATGGTACGTCACTGCTGTTA-BHQ1-3'	53.2	pncA_probe_390_371_ON	Cal Fluor Orange 560
352 to 366	5'-AGTTGGCTGTGGCAA-BHQ2-3'	48	pncA_probe_370_356_OFF	Cal Fluor Red 610
367 to 386	5'-CR610-AGCGTGGCGTCGATGAGGTTGACT-BHQ2-3'	62.2	pncA_probe_355_336_ON	Cal Fluor Red 610
387 to 401	5'-TGTGGTCGGTATTGC-BHQ2-3'	54.2	pncA_probe_335_321_OFF	Cal Fluor Red 610
402 to 421	5'-CR610-AACATCGATCATTGTGTGCGCCTT-BHQ2-3'	64.4	pncA_probe_320_301_ON	Cal Fluor Red 610
422 to 435	5'-AGACGGCCGAGGAC-BHQ1-3'	60.1	pncA_probe_300_286_OFF	Cal Fluor Orange 560
436 to 456	5'-CO560-TGGCGGTACGCAATGGCTTGGCCCA-BHQ1-3'	73.4	pncA_probe_285_266_ON	Cal Fluor Orange 560
457 to 471	5'-ATCAGGGTGTTGGTG-BHQ2-3'	43.9	pncA_probe_265_251_OFF	Cal Fluor Red 610
472 to 491	5'-CR610-AAGACCTGACAGTGGGTGTGTCTT-BHQ2 -3	62.8	pncA_probe_250_231_ON	Cal Fluor Red 610
492 to 506	5'-GGCCGATACCACCGT-BHQ2-3'	60.6	pncA_probe_230_216_OFF	Quasar 670
507 to 526	5'-QSR670-AACGCCGCGCTGGAGGAGATGCTT-BHQ2-3	74.5	pncA_probe_215_196_ON	Quasar 670
527 to 541	5'-GCACTGCCGGCGTCG-BHQ2-3'	55.2	pncA_probe_195_181_OFF	Quasar 670
542 to 561	5'-QSR670-ACAGTTGGTTTGCAGCTCCTGAGT-BHQ2-3'	64.7	pncA_probe_180_161_ON	Quasar 670
internal marker	5'-QSR670-CAGCTGCACTGGGAAGGGTGCAGTCTGACC-C3'		Fluor Strand	Quasar 670
	3-BHQ2-GTCGACGTGACCCTTCCCACGTCAGACTGG-5'		Quencher Strand	Quasar 670

## Sheet: Supp table 2
Supplemental table 2. Raw data. This table includes the results for all 654 tested isolates, including the pncA mutation and amino acid change by Sanger sequencing, pDST results where available for PZA, which fluorophore has the change present and finally the concordance between Sanger sequencing and the LATE-PCR assay.
No.	MUTATION	AMINO ACID CHANGE	CODON	CODON	Sanger Genotype	Phenotypic DST	Cal Fluor Orange	Cal Fluor Red	Quasar 670	pncA Assay Output		Sanger v. pncA Assay
1	T175C	Ser59Pro	59		mutant	-			x	mutant		1
2	Deletion G22; deletion C24	Frameshift	8		mutant	-	x			mutant		1
3	Insertion A between 48 and 49	Frameshift	17		mutant	-		x		mutant		1
4	T175C	Ser59Pro	59		mutant	-		x		mutant		1
5	T175C	Ser59Pro	59		mutant	-		x		mutant		1
6	T515C	Leu172Pro	172		mutant	-			x	mutant		1
7	T80C	Leu27Pro	27		mutant	-		x		mutant		1
8	WILD-TYPE	WILD-TYPE	-		wild-type	-	-	-	-	wild-type		1
9	G145A	Asp49Asn	49		mutant	-			x	mutant		1
10	C425T	Thr142Met	142		mutant	-	x			mutant		1
11	A170G	His57Arg	57		mutant	-		x		mutant		1
12	T515C	Leu172Pro	172		mutant	-			x	mutant		1
13	G3C	Met1Ile	1		mutant	-	x			mutant		1
14	WILD-TYPE	WILD-TYPE	-		wild-type	-	-	-	-	wild-type		1
15	Insertion G between 371 and 372	Frameshift	124		mutant	-		x		mutant		1
16	Deletion G7	Frameshift	3		mutant	-	x			mutant		1
17	A146C	Asp49Ala	49		mutant	-			x	mutant		1
18	T476C	Leu159Pro	159		mutant	-		x		mutant		1
19	G3C	Met1Ile	1		mutant	-	x			mutant		1
20	C123G	Tyr41Stop (TAG)	41		mutant	-	x			mutant		1
21	Deletion C402	Frameshift	134		mutant	-		x		mutant		1
22	G-6C	Change in promoter (SNP)	promoter		mutant	-		x		mutant		1
23	C102A	Tyr34Stop (TAA)	34		mutant	-		x	x	mutant		1
24	T202C	Trp68Arg	68		mutant	-		x		mutant		1
25	T2C	Met1Thr	1		mutant	-	x			mutant		1
26	C24A	Asp8Glu	8		mutant	-	x			mutant		1
27	C24A	Asp8Glu	8		mutant	-	x			mutant		1
28	C309A	Tyr103Stop (TAA)	103		mutant	-			x	mutant		1
29	Insertion A between 171 and 172	Frameshift	58		mutant	-		x		mutant		1
30	WILD-TYPE	WILD-TYPE	-		wild-type	-	-	-	-	wild-type		1
31	T307C	Tyr103His	103		mutant	-			x	mutant		1
32	C512A	Ala171Glu	171		mutant	-			x	mutant		1
33	T-7C	Change in promoter (SNP)	promoter		mutant	-		x		mutant		1
34	G3C	Met1Ile	1		mutant	-	x			mutant		1
35	G3C	Met1Ile	1		mutant	-	x			mutant		1
36	C24A	Asp8Glu	8		mutant	-	x			mutant		1
37	Deletion G306	Frameshift	102		mutant	-			x	mutant		1
38	Insertion T between 321 and 322	Frameshift	108		mutant	-	x			mutant		1
39	C404A	Thr135Asn	135		mutant	-		x		mutant		1
40	G3C	Met1Ile	1		mutant	-	x			mutant		1
41	T131A	Val44Asp	44		mutant	-	x			mutant		1
42	Deletion CG 512-513	Frameshift	171		mutant	-		x		mutant		1
43	G395T	Gly132Val	132		mutant	-		x		mutant		1
44	Insertion C between 103 and 104	Frameshift	35		mutant	-	-	-	-	wild-type		0
45	C425A	Thr176Lys	176		mutant	-	x			mutant		1
46	Deletion A -4	Change in promoter (frameshift)	promoter		mutant	-		x		mutant		1
47	C211T	His71Tyr	71		mutant	-		x	x	mutant		1
48	Insertion AA between 85 and 86	Frameshift	29		mutant	-			x	mutant		1
49	WILD-TYPE	WILD-TYPE	-		wild-type	-	-	-	-	wild-type		1
50	Insertion A between 192 and 193	Frameshift	65		mutant	-		x		mutant		1
51	Insertion A between 192 and 193	Frameshift	65		mutant	-		x		mutant		1
52	G3C	Met1Ile	1		mutant	-	x			mutant		1
53	C169A	His57Asn	57		mutant	-		x		mutant		1
54	G415T	Val139Leu	139		mutant	-		x		mutant		1
55	G3C	Met1Ile	1		mutant	-	x			mutant		1
56	WILD-TYPE	WILD-TYPE	-		wild-type	-	-	-	-	wild-type		1
57	G22A	Asp8Asn	8		mutant	-	x			mutant		1
58	Insertion G between 47 and 48	Frameshift	16		mutant	-		x		mutant		1
59	Insertion T between 467 and 468	Frameshift	156		mutant	-		x		mutant		1
60	T199C	Ser67Pro	67		mutant	-		x		mutant		1
61	Insertion T between 467 and 468	Frameshift	156		mutant	-		x		mutant		1
62	C421T	Gln141Stop (TAG)	175		mutant	-		x		mutant		1
63	T416C	Val139Ala	139		mutant	-		x		mutant		1
64	G3C	Met1Ile	1		mutant	-	x			mutant		1
65	Deletion C367	Frameshift	123		mutant	-		x		mutant		1
66	G3C	Met1Ile	1		mutant	-	x			mutant		1
67	G3C	Met1Ile	1		mutant	-	x			mutant		1
68	WILD-TYPE	WILD-TYPE	-		wild-type	-	-	-	-	wild-type		1
69	G395T	Gly132Val	132		mutant	-		x		mutant		1
70	Insertion G between 465 and 466	Frameshift	156		mutant	-		x		mutant		1
71	Deletion bases 385 - 401	Frameshift	129	134	mutant	-		x		mutant		1
72	WILD-TYPE	WILD-TYPE	-		wild-type	-	-	-	-	wild-type		1
73	WILD-TYPE	WILD-TYPE	-		wild-type	-	-	-	-	wild-type		1
74	Deletion G204	Frameshift	68		mutant	-			x	mutant		1
75	Deletion C344	Frameshift	115		mutant	-		x		mutant		1
76	C421T	Gln141Stop (TAG)	141		mutant	-		x		mutant		1
77	C151T	His51Tyr	51		mutant	-			x	mutant		1
78	Deletion C161	Frameshift	54		mutant	-		x		mutant		1
79	G461T	Arg154Met	154		mutant	-	-	-	-	wild-type		0
80	WILD-TYPE	WILD-TYPE	-		wild-type	-	-	-	-	wild-type		1
81	G3C	Met1Ile	1		mutant	-	x			mutant		1
82	G3C	Met1Ile	1		mutant	-	x			mutant		1
83	WILD-TYPE	WILD-TYPE	-		wild-type	-	-	-	-	wild-type		1
84	C312A	Ser104Arg	104		mutant	-			x	mutant		1
85	C42A	Cys14Stop (TGA)	14		mutant	-		x		mutant		1
86	WILD-TYPE	WILD-TYPE	-		wild-type	-	-	-	-	wild-type		1
87	Deletion G164	Frameshift	55		mutant	-		x	x	mutant		1
88	C312A	Ser104Arg	104		mutant	-			x	mutant		1
89	G70C	Gly24Arg	24		mutant	-	x			mutant		1
90	C102A	Tyr34Stop (TAA)	34		mutant	-	x			mutant		1
91	C102A	Tyr34Stop (TAA)	34		mutant	-	x			mutant		1
92	T2C	Met1Thr	1		mutant	-	x	-	-	mutant		1
93	G413A	Cys138Tyr	138		mutant	-		x		mutant		1
94	C169A	His57Asn	57		mutant	-		x		mutant		1
95	WILD-TYPE	WILD-TYPE	-		wild-type	-	-	-	-	wild-type		1
96	C401T	Ala134Val	134		mutant	-		x		mutant		1
97	WILD-TYPE	WILD-TYPE	-		wild-type	-	-	-	-	wild-type		1
98	C404A	Thr135Asn	135		mutant	-	-	x	-	mutant		1
99	C24A	Asp8Glu	8		mutant	-	x			mutant		1
100	G34A	Asp12Asn	12		mutant	-	x			mutant		1
101	C102A	Tyr34Stop (TAA)	34		mutant	-	x	-	-	mutant		1
102	T40G	Cys14Gly	14		mutant	-	x			mutant		1
103	T40G	Cys14Gly	14		mutant	-	x			mutant		1
104	T40G	Cys14Gly	14		mutant	-	x			mutant		1
105	T40G	Cys14Gly	14		mutant	-	x			mutant		1
106	T40G	Cys14Gly	14		mutant	-	x			mutant		1
107	C341T	Thr114Met	114		mutant	-	x			mutant		1
108	C169G	His57Asp	57		mutant	-		x		mutant		1
109	T40C	Cys14Arg	14		mutant	resistant	x			mutant		1
110	WILD-TYPE	WILD-TYPE	-		wild-type	susceptible	-	-	-	wild-type		1
111	C185T	Pro62Leu	62		mutant	resistant		x		mutant		1
112	WILD-TYPE	WILD-TYPE	-		wild-type	susceptible	-	-	-	wild-type		1
113	WILD-TYPE	WILD-TYPE	-		wild-type	susceptible	-	-	-	wild-type		1
114	WILD-TYPE	WILD-TYPE	-		wild-type	susceptible	-	-	-	wild-type		1
115	WILD-TYPE	WILD-TYPE	-		wild-type	susceptible	-	-	-	wild-type		1
116	WILD-TYPE	WILD-TYPE	-		wild-type	susceptible	-	-	-	wild-type		1
117	G289T	Gly97Cys	97		mutant	resistant	-	-	x	mutant		1
118	Insertion GG at 392	Frameshift	131		mutant	-		x		mutant		1
119	T476C + G554C	Leu159Pro + Ser185Thr	159	185	mutant	resistant		x		mutant		1
120	Insertion G 388	Frameshift	130		mutant	resistant		x		mutant		1
121	T202G + G554C	Trp68Gly + Ser185Thr	68	185	mutant	resistant		x		mutant		1
122	C195T	Ser65Ser	65		mutant	-		x		mutant		1
123	C195T	Ser65Ser	65		mutant	-		x		mutant		1
124	G554C	Ser185Thr	185		mutant	resistant		x		mutant		1
125	Deletion T173 + A535C	Frameshift + Ser179Arg	58	179	mutant	resistant		x	x	mutant		1
126	WILD-TYPE	WILD-TYPE	-		wild-type	-	-	-	-	wild-type		1
127	G215A	Cys72Tyr	72		mutant	resistant			x	mutant		1
128	WILD-TYPE	WILD-TYPE	-		wild-type	-	-	-	-	wild-type		1
129	WILD-TYPE	WILD-TYPE	-		wild-type	susceptible	-	-	-	wild-type		1
130	Deletion T173	Frameshift	58		mutant	resistant			x	mutant		1
131	A535C	Ser179Arg	179		mutant	susceptible			x	mutant		1
132	G554C	Ser185Thr	185		mutant	resistant		x		mutant		1
133	G25T	Val9Leu	9		mutant	resistant		x		mutant		1
134	T40C	Cys14Arg	14		mutant	resistant		x		mutant		1
135	C169T + G554C	His57Tyr + Ser185Thr	57	185	mutant	resistant		x		mutant		1
136	T307C	Tyr103His	103		mutant	-			x	mutant		1
137	C309G	Tyr103Stop	103		mutant	-			x	mutant		1
138	WILD-TYPE	WILD-TYPE	-		wild-type	-				wild-type		1
139	Deletion 8bp at 459	Frameshift	153		mutant	-		x		mutant		1
140	WILD-TYPE	WILD-TYPE	-		wild-type	-				wild-type		1
141	G436A	Ala146Thr	146		mutant	-	x			mutant		1
142	T307C	Tyr103His	103		mutant	-		x		mutant		1
143	T490C	Ser164Pro	164		mutant	-			x	mutant		1
144	T2C	Met1Thr	1		mutant	-	x			mutant		1
145	G395C	Gly132Arg	132		mutant	-		x		mutant		1
146	A561G	Stop187Tyr	187		mutant	-	-	-	-	wild-type		0
147	WILD-TYPE	WILD-TYPE	-		wild-type	-	-	-	-	wild-type		1
148	C450T	Gly150Val	150		mutant	-		x		mutant		1
149	C102G	Tyr34Stop	34		mutant	-		x		mutant		1
150	Insertion G 43	Frameshift	15		mutant	-			x	mutant		1
151	T92G	IIe31Ser	31		mutant	-		x		mutant		1
152	T40C	Cys14Arg	14		mutant	-		x		mutant		1
153	Deletion G at 22	Frameshift	8		mutant	-	x			mutant		1
154	Insertion GG at 392	Frameshift	131		mutant	-		x		mutant		1
155	C299T + A478G	Thr100Ile + Thr160Ala	100	160	mutant	-		x	x	mutant		1
156	G415A	Val139Met	139		mutant	-		x		mutant		1
157	Insertion GG at 289	Frameshift	97		mutant	-			x	mutant		1
158	G415A	Val139Met	139		mutant	-		x		mutant		1
159	G314A	Gly105Asp	105		mutant	-		x	x	mutant		1
160	T307C	Tyr103His	103		mutant	-			x	mutant		1
161	G290A	Gly97Asp	97		mutant	-			x	mutant		1
162	G22A	Asp8Asn	8		mutant	-	x			mutant		1
163	C299T + A478G	Thr100Ile + Thr160Ala	100	160	mutant	-			x	mutant		1
164	G290A	Gly97Asp	97		mutant	-	x			mutant		1
165	A29C	Gln10Pro	10		mutant	-	x			mutant		1
166	T2C	Met1Thr	1		mutant	-	x			mutant		1
167	T490C	Ser164Pro	164		mutant	-			x	mutant		1
168	Insertion G at 517	Frameshift	173		mutant	-			x	mutant		1
169	T488C	Val163Ala	163		mutant	-		x		mutant		1
170	C458A	Thr153Asn	153		mutant	-		x		mutant		1
171	C426T	Thr142Met	142		mutant	-		x		mutant		1
172	G415A	Val139Met	139		mutant	-		x		mutant		1
173	T414G	Cys138Trp	138		mutant	-		x		mutant		1
174	T490C	Ser164Pro	164		mutant	-		x		mutant		1
175	C309G	Tyr103Stop	103		mutant	-			x	mutant		1
176	T416C	Val139Ala	139		mutant	-		x		mutant		1
177	T242C	Phe81Ser	81		mutant	-	x		x	mutant		1
178	C401G	Ala134Gly	134		mutant	-		x		mutant		1
179	G22A	Asp8Asn	8		mutant	-	x			mutant		1
180	G203C	Trp68Ser	68		mutant	-		x		mutant		1
181	A-11G	Change in promoter (SNP)	promoter		mutant	-		x		mutant		1
182	T467C	Leu156Pro	156		mutant	-	-	-	-	wild-type		0
183	C36G	Asp12Glu	12		mutant	-	x			mutant		1
184	A29C	Gln10Pro	10		mutant	-	x			mutant		1
185	T80G	Leu27Arg	27		mutant	-	-	-	-	wild-type		0
186	T317C	Phe106Ser	106		mutant	-	x			mutant		1
187	T100G	Tyr34Asp	34		mutant	-	-	x	x	mutant		1
188	T307C	Tyr103His	103		mutant	-	-	-	x	mutant		1
189	T389G	Val130Gly	130		mutant	-		x		mutant		1
190	C28T	Gln10Stop	10		mutant	-	x			mutant		1
191	C184A	Pro62Thr	62		mutant	-	-	-	-	wild-type		0
192	T202C	Trp68Arg	68		mutant	-		x		mutant		1
193	C285G	Tyr95Stop	95		mutant	-			x	mutant		1
194	T56C	Leu19Pro	19		mutant	-	x			mutant		1
195	A424G	Thr142Ala	142		mutant	-	x	x		mutant		1
196	T359G	Leu120Arg	120		mutant	-		x		mutant		1
197	A139G	Thr47Ala	47		mutant	-	x			mutant		1
198	C195T	Ser65Ser	65		mutant	-		x		mutant		1
199	A110T	Glu37Val	37		mutant	-	-	-	-	wild-type		0
200	C418G	Arg140Gly	140		mutant	-		x		mutant		1
201	A329G	Asp110Gly	110		mutant	-	x			mutant		1
202	A410G	His137Arg	137		mutant	-		x		mutant		1
203	A29G	Gln10Arg	10		mutant	-	x			mutant		1
204	A139C	Thr47Pro	47		mutant	-		x	x	mutant		1
205	A35C	Asp12Ala	12		mutant	-	x			mutant		1
206	A422C	Gln141Pro	141		mutant	-	-	-	-	wild-type		0
207	C151T	His51Tyr	51		mutant	-			x	mutant		1
208	A-11C	Change in promoter (SNP)	promoter		mutant	-		x		mutant		1
209	A170C	His57Pro	57		mutant	-		x		mutant		1
210	Deletion 11bp -15 to -5	Change in promoter (frameshift)	promoter		mutant	-	x	x		mutant		1
211	T20G	Val7Gly	7		mutant	-	x			mutant		1
212	C437A	Ala146Glu	146		mutant	-		x		mutant		1
213	T515C	Leu172Pro	172		mutant	-			x	mutant		1
214	T416G	Val139Gly	139		mutant	-		x		mutant		1
215	C509T	Ala170Val	170		mutant	-			x	mutant		1
216	C244T	His82Tyr	82		mutant	-	x			mutant		1
217	G34T	Asp12Tyr	12		mutant	-	x			mutant		1
218	G289T	Gly97Cys	97		mutant	-			x	mutant		1
219	C282A	Phe94Leu	94		mutant	-		x		mutant		1
220	T452C	Leu151Ser	151		mutant	-		x		mutant		1
221	T38G	Phe13Cys	13		mutant	-	x			mutant		1
222	G432C + G484C	Glu144Asp + Gly162Arg	144	162	mutant	-	-	-	-	wild-type		0
223	A340C + G481C	Thr114Pro (60%) + Ala161Pro	114	161	mutant	-			x	mutant		1
224	G427C	Ala143Pro	143		mutant	-	-	-	-	wild-type		0
225	A287G	Lys96Arg	96		mutant	-			x	mutant		1
226	WILD-TYPE	WILD-TYPE	-		wild-type	-	-	-	-	wild-type		1
227	Insertion C at 457	Frameshift	153		mutant	-			x	mutant		1
228	T199A	Ser67Trp	67		mutant	-		x		mutant		1
229	C401A	Ala134Asp	134		mutant	-		x		mutant		1
230	WILD-TYPE	WILD-TYPE	-		wild-type	-	-	-	-	wild-type		1
231	WILD-TYPE	WILD-TYPE	-		wild-type	-	-	-	-	wild-type		1
232	G301C/A	Gly101Arg	101		mutant	-			x	mutant		1
233	G-33A + T416C	Change in promoter (SNP) + Val139Ala	promoter	139	mutant	-		x		mutant		1
234	WILD-TYPE	WILD-TYPE	-		wild-type	-			x	mutant		0
235	C437A	Ala146Glu	146		mutant	-		x		mutant		1
236	WILD-TYPE	WILD-TYPE	-		wild-type	-	-	-	-	wild-type		1
237	G22T + T104G	Asp8Tyr + Leu35Arg	8	35	mutant	-		x		mutant		1
238	C341T	Thr114Met	114		mutant	-		x		mutant		1
239	C458T	Thr153Ile	153		mutant	-		x		mutant		1
240	WILD-TYPE	WILD-TYPE	-		wild-type	-	-	-	-	wild-type		1
241	WILD-TYPE	WILD-TYPE	-		wild-type	-	-	-	-	wild-type		1
242	WILD-TYPE	WILD-TYPE	-		wild-type	-	-	-	-	wild-type		1
243	WILD-TYPE	WILD-TYPE	-		wild-type	-	-	-	-	wild-type		1
244	WILD-TYPE	WILD-TYPE	-		wild-type	-	-	-	-	wild-type		1
245	WILD-TYPE	WILD-TYPE	-		wild-type	-	-	-	-	wild-type		1
246	C195T	Ser65Ser	65		mutant	-		x		mutant		1
247	WILD-TYPE	WILD-TYPE	-		wild-type	-	-	-	-	wild-type		1
248	WILD-TYPE	WILD-TYPE	-		wild-type	-	-	-	-	wild-type		1
249	WILD-TYPE	WILD-TYPE	-		wild-type	-	-	-	-	wild-type		1
250	WILD-TYPE	WILD-TYPE	-		wild-type	-	-	-	-	wild-type		1
251	WILD-TYPE	WILD-TYPE	-		wild-type	-	-	-	-	wild-type		1
252	WILD-TYPE	WILD-TYPE	-		wild-type	-	-	-	-	wild-type		1
253	WILD-TYPE	WILD-TYPE	-		wild-type	-	-	-	-	wild-type		1
254	WILD-TYPE	WILD-TYPE	-		wild-type	-	-	-	-	wild-type		1
255	WILD-TYPE	WILD-TYPE	-		wild-type	-	-	-	-	wild-type		1
256	WILD-TYPE	WILD-TYPE	-		wild-type	-	-	-	-	wild-type		1
257	WILD-TYPE	WILD-TYPE	-		wild-type	-	-	-	-	wild-type		1
258	WILD-TYPE	WILD-TYPE	-		wild-type	-	-	-	-	wild-type		1
259	WILD-TYPE	WILD-TYPE	-		wild-type	-	-	-	-	wild-type		1
260	WILD-TYPE	WILD-TYPE	-		wild-type	-	-	-	-	wild-type		1
261	WILD-TYPE	WILD-TYPE	-		wild-type	-	-	-	-	wild-type		1
262	WILD-TYPE	WILD-TYPE	-		wild-type	-	-	-	-	wild-type		1
263	WILD-TYPE	WILD-TYPE	-		wild-type	-	-	-	-	wild-type		1
264	WILD-TYPE	WILD-TYPE	-		wild-type	-	-	-	-	wild-type		1
265	C140G	Thr47Ser	47		mutant	-	x			mutant		1
266	WILD-TYPE	WILD-TYPE	-		wild-type	-	-	-	-	wild-type		1
267	C151T	His51Tyr	51		mutant	-			x	mutant		1
268	T476G	Leu159Arg	159		mutant	-		x		mutant		1
269	G394C	Gly132Arg	132		mutant	-		x		mutant		1
270	Deletion G at -70	Change in promoter (frameshift)	promoter		mutant	-	-	-	-	wild-type		0
271	Deletion T at 246	Frameshift	82		mutant	-	-	-	-	wild-type		0
272	T347G	Leu116Arg	116		mutant	-		x		mutant		1
273	C512T	Ala171Val	171		mutant	-			x	mutant		1
274	C161T + C185T	Pro54Leu + Pro62Leu	54	62	mutant	-		x		mutant		1
275	A35C	Asp12Ala	12		mutant	-	x			mutant		1
276	C299T + A478G	Thr100Ile + Thr160Ala	100	160	mutant	-		x	x	mutant		1
277	G413A	Cys138Tyr	138		mutant	-		x		mutant		1
278	T476C	Leu159Pro	159		mutant	-		x		mutant		1
279	G290A	Gly97Asp	97		mutant	-			x	mutant		1
280	T199C	Ser67Pro	67		mutant	-		x		mutant		1
281	WILD-TYPE	WILD-TYPE	-		wild-type	-	-	-	-	wild-type		1
282	WILD-TYPE	WILD-TYPE	-		wild-type	-	-	-	-	wild-type		1
283	G454C	Ala152Pro	152		mutant	-	-	-	-	wild-type		0
284	WILD-TYPE	WILD-TYPE	-		wild-type	-	-	-	-	wild-type		1
285	WILD-TYPE	WILD-TYPE	-		wild-type	-	-	-	-	wild-type		1
286	C151T	His51Tyr	51		mutant	-			x	mutant		1
287	T39G	Cys14Gly	14		mutant	-		x		mutant		1
288	WILD-TYPE	WILD-TYPE	-		wild-type	-	-	-	-	wild-type		1
289	A287C	Lys96Thr	96		mutant	-			x	mutant		1
290	A298C	Thr100Pro	100		mutant	-	-	-	x	mutant		1
291	C169G	His57Asp	57		mutant	-		x	x	mutant		1
292	T202C	Trp68Arg	68		mutant	-		x		mutant		1
293	A403C	Thr135Pro	135		mutant	resistant		x		mutant		1
294	WILD-TYPE	WILD-TYPE	-		wild-type	susceptible	-	-	-	wild-type		1
295	T175C	Ser59Pro	59		mutant	resistant		x		mutant		1
296	WILD-TYPE	WILD-TYPE	-		wild-type	susceptible	-	-	-	wild-type		1
297	WILD-TYPE	WILD-TYPE	-		wild-type	susceptible	-	-	-	wild-type		1
298	WILD-TYPE	WILD-TYPE	-		wild-type	susceptible	-	-	-	wild-type		1
299	T202G	Trp68Gly	68		mutant	resistant		x		mutant		1
300	WILD-TYPE	WILD-TYPE	-		wild-type	susceptible	-	-	-	wild-type		1
301	C299T + A478G	Thr100Ile + Thr160Ala	100	160	mutant	resistant		x	x	mutant		1
302	C299T + A478G	Thr100Ile + Thr160Ala	100	160	mutant	resistant		x	x	mutant		1
303	C309G	Tyr103Stop	103		mutant	resistant			x	mutant		1
304	Insertion G at 35	Frameshift	12		mutant	resistant	x			mutant		1
305	WILD-TYPE	WILD-TYPE	-		wild-type	susceptible	-	-	-	wild-type		1
306	WILD-TYPE	WILD-TYPE	-		wild-type	susceptible	-	-	-	wild-type		1
307	C401T	Ala134Val	134		mutant	resistant		x		mutant		1
308	Insertion G at 517	Frameshift	173		mutant	resistant			x	mutant		1
309	Insertion G at 517	Frameshift	173		mutant	resistant			x	mutant		1
310	Insertion G at 517	Frameshift	173		mutant	resistant			x	mutant		1
311	Insertion G at 517	Frameshift	173		mutant	resistant			x	mutant		1
312	WILD-TYPE	WILD-TYPE	-		wild-type	susceptible	-	-	-	wild-type		1
313	Insertion G at 517	Frameshift	173		mutant	resistant			x	mutant		1
314	Insertion G at 517	Frameshift	173		mutant	resistant			x	mutant		1
315	G305T	Ala102Val	102		mutant	resistant			x	mutant		1
316	Insertion G at 517	Frameshift	173		mutant	resistant			x	mutant		1
317	WILD-TYPE	WILD-TYPE	-		wild-type	susceptible	-	-	-	wild-type		1
318	Insertion G at 517	Frameshift	173		mutant	resistant			x	mutant		1
319	Insertion G at 517	Frameshift	173		mutant	resistant			x	mutant		1
320	WILD-TYPE	WILD-TYPE	-		wild-type	susceptible	-	-	-	wild-type		1
321	WILD-TYPE	WILD-TYPE	-		wild-type	susceptible	-	-	-	wild-type		1
322	WILD-TYPE	WILD-TYPE	-		wild-type	susceptible	-	-	-	wild-type		1
323	WILD-TYPE	WILD-TYPE	-		wild-type	susceptible	-	-	-	wild-type		1
324	WILD-TYPE	WILD-TYPE	-		wild-type	susceptible	-	-	-	wild-type		1
325	A460G	Arg154Gly	154		mutant	resistant		x	x	mutant		1
326	Insertion C at 456	Frameshift	152		mutant	resistant	x	-	-	mutant		1
327	G290A	Gly97Asp	97		mutant	resistant	x		x	mutant		1
328	WILD-TYPE	WILD-TYPE	-		wild-type	susceptible	-	-	-	wild-type		1
329	WILD-TYPE	WILD-TYPE	-		wild-type	susceptible	-	-	-	wild-type		1
330	T416G	Val139Gly	139		mutant	resistant		x		mutant		1
331	T416G	Val139Gly	139		mutant	resistant	x	x		mutant		1
332	A298C	Thr100Pro	100		mutant	resistant			x	mutant		1
333	WILD-TYPE	WILD-TYPE	-		wild-type	susceptible	-	-	-	wild-type		1
334	WILD-TYPE	WILD-TYPE	-		wild-type	susceptible	-	-	-	wild-type		1
335	C211T	His71Tyr	71		mutant	resistant		x		mutant		1
336	C211T	His71Tyr	71		mutant	resistant		x		mutant		1
337	WILD-TYPE	WILD-TYPE	-		wild-type	susceptible	-	-	-	wild-type		1
338	WILD-TYPE	WILD-TYPE	-		wild-type	susceptible	-	-	-	wild-type		1
339	WILD-TYPE	WILD-TYPE	-		wild-type	susceptible	-	-	-	wild-type		1
340	G289T	Gly97Cys	97		mutant	resistant			x	mutant		1
341	A460G	Arg154Gly	154		mutant	resistant		x		mutant		1
342	Insertion G at 517	Frameshift	173		mutant	resistant		x		mutant		1
343	WILD-TYPE	WILD-TYPE	-		wild-type	susceptible	-	-	-	wild-type		1
344	Insertion GT at 392	Frameshift	131		mutant	resistant		x		mutant		1
345	Insertion G at 35	Frameshift	12		mutant	resistant	x	x	x	mutant		1
346	WILD-TYPE	WILD-TYPE	-		wild-type	susceptible	-	-	-	wild-type		1
347	WILD-TYPE	WILD-TYPE	-		wild-type	susceptible	-	-	-	wild-type		1
348	WILD-TYPE	WILD-TYPE	-		wild-type	susceptible	-	-	-	wild-type		1
349	WILD-TYPE	WILD-TYPE	-		wild-type	susceptible	-	-	-	wild-type		1
350	Insertion G at 35	Frameshift	12		mutant	resistant	x			mutant		1
351	T416C	Val139Ala	139		mutant	resistant		x		mutant		1
352	WILD-TYPE	WILD-TYPE	-		wild-type	susceptible	-	-	-	wild-type		1
353	WILD-TYPE	WILD-TYPE	-		wild-type	susceptible	-	-	-	wild-type		1
354	WILD-TYPE	WILD-TYPE	-		wild-type	susceptible	-	-	-	wild-type		1
355	T92A	Ile31Asn	31		mutant	resistant	x			mutant		1
356	WILD-TYPE	WILD-TYPE	-		wild-type	susceptible		x		mutant		0
357	WILD-TYPE	WILD-TYPE	-		wild-type	susceptible	-	-	-	wild-type		1
358	C299T + A478G	Thr100Ile + Thr160Ala	100	160	mutant	resistant		x	x	mutant		1
359	C299T + A478G	Thr100Ile + Thr160Ala	100	160	mutant	resistant		x	x	mutant		1
360	WILD-TYPE	WILD-TYPE	-		wild-type	susceptible	x	x	x	mutant		0
361	Insertion G at 517	Frameshift	173		mutant	resistant			x	mutant		1
362	WILD-TYPE	WILD-TYPE	-		wild-type	susceptible	-	-	-	wild-type		1
363	A298C + A561G	Thr100Pro + Stop187Trp	100	187	mutant	resistant			x	mutant		1
364	T359C	Leu120Pro	120		mutant	resistant		x		mutant		1
365	Insertion G at 517	Frameshift	173		mutant	resistant			x	mutant		1
366	T92G	Ile31Ser	31		mutant	resistant	x			mutant		1
367	A298C + A561G	Thr100Pro + Stop187Trp	100	187	mutant	resistant		x		mutant		1
368	Insertion G at 517	Frameshift	173		mutant	resistant			x	mutant		1
369	T40C	Cys14Arg	14		mutant	resistant	x	x	x	mutant		1
370	WILD-TYPE	WILD-TYPE	-		wild-type	susceptible	-	-	-	wild-type		1
371	Insertion G at 517	Frameshift	173		mutant	resistant			x	mutant		1
372	WILD-TYPE	WILD-TYPE	-		wild-type	susceptible	-	-	-	wild-type		1
373	Insertion G at 517	Frameshift	173		mutant	resistant			x	mutant		1
374	T40C	Cys14Arg	14		mutant	resistant		x		mutant		1
375	A403C	Thr135Pro	135		mutant	resistant		x		mutant		1
376	Insertion G at 517	Frameshift	173		mutant	resistant			x	mutant		1
377	WILD-TYPE	WILD-TYPE	-		wild-type	susceptible	-	-	-	wild-type		1
378	Insertion C at 456	Frameshift	152		mutant	resistant	x	x		mutant		1
379	WILD-TYPE	WILD-TYPE	-		wild-type	susceptible	-	-	-	wild-type		1
380	WILD-TYPE	WILD-TYPE	-		wild-type	susceptible	-	-	-	wild-type		1
381	WILD-TYPE	WILD-TYPE	-		wild-type	susceptible	-	-	-	wild-type		1
382	WILD-TYPE	WILD-TYPE	-		wild-type	susceptible	-	-	-	wild-type		1
383	G290A	Gly97Asp	97		mutant	resistant			x	mutant		1
384	WILD-TYPE	WILD-TYPE	-		wild-type	susceptible	-	-	-	wild-type		1
385	WILD-TYPE	WILD-TYPE	-		wild-type	susceptible	-	-	-	wild-type		1
386	Insertion G at 517	Frameshift	173		mutant	resistant		x	x	mutant		1
387	WILD-TYPE	WILD-TYPE	-		wild-type	susceptible	-	-	-	wild-type		1
388	C211T	His71Tyr	71		mutant	resistant		x		mutant		1
389	WILD-TYPE	WILD-TYPE	-		wild-type	susceptible	-	-	-	wild-type		1
390	Insertion G at 517	Frameshift	173		mutant	resistant			x	mutant		1
391	C211T	His71Tyr	71		mutant	resistant		x		mutant		1
392	WILD-TYPE	WILD-TYPE	-		wild-type	susceptible	-	-	-	wild-type		1
393	WILD-TYPE	WILD-TYPE	-		wild-type	susceptible	-	-	-	wild-type		1
394	WILD-TYPE	WILD-TYPE	-		wild-type	susceptible	-	-	-	wild-type		1
395	A152C	His51Pro	51		mutant	resistant		x		mutant		1
396	WILD-TYPE	WILD-TYPE	-		wild-type	susceptible		x		mutant		0
397	WILD-TYPE	WILD-TYPE	-		wild-type	susceptible	-	-	-	wild-type		1
398	WILD-TYPE	WILD-TYPE	-		wild-type	susceptible	-	-	-	wild-type		1
399	WILD-TYPE	WILD-TYPE	-		wild-type	susceptible	-	-	-	wild-type		1
400	C195T	Ser65Ser	65		mutant	susceptible		x		mutant		1
401	WILD-TYPE	WILD-TYPE	-		wild-type	susceptible	-	-	-	wild-type		1
402	G394A	Gly132Ser	132		mutant	resistant		x		mutant		1
403	WILD-TYPE	WILD-TYPE	-		wild-type	susceptible	-	-	-	wild-type		1
404	Insertion G at 391	Frameshift	131		mutant	resistant		x		mutant		1
405	WILD-TYPE	WILD-TYPE	-		wild-type	susceptible	-	-	-	wild-type		1
406	WILD-TYPE	WILD-TYPE	-		wild-type	susceptible	-	-	-	wild-type		1
407	WILD-TYPE	WILD-TYPE	-		wild-type	susceptible	-	-	-	wild-type		1
408	C195T	Ser65Ser	65		mutant	susceptible		x		mutant		1
409	A-11C	Change in promoter (SNP)	promoter		mutant	resistant		x		mutant		1
410	WILD-TYPE	WILD-TYPE	-		wild-type	susceptible	-	-	-	wild-type		1
411	WILD-TYPE	WILD-TYPE	-		wild-type	susceptible	-	-	-	wild-type		1
412	WILD-TYPE	WILD-TYPE	-		wild-type	susceptible	-	-	-	wild-type		1
413	A460G	Arg154Gly	154		mutant	resistant		x		mutant		1
414	WILD-TYPE	WILD-TYPE	-		wild-type	susceptible	-	-	-	wild-type		1
415	WILD-TYPE	WILD-TYPE	-		wild-type	susceptible	-	-	-	wild-type		1
416	T202G	Trp68Gly	68		mutant	resistant		x		mutant		1
417	WILD-TYPE	WILD-TYPE	-		wild-type	susceptible	-	-	-	wild-type		1
418	WILD-TYPE	WILD-TYPE	-		wild-type	resistant	-	-	-	wild-type		1
419	WILD-TYPE	WILD-TYPE	-		wild-type	susceptible	-	-	-	wild-type		1
420	Insertion G at 517	Frameshift	173		mutant	resistant			x	mutant		1
421	Insertion G at 517	Frameshift	173		mutant	resistant			x	mutant		1
422	T40C	Cys14Arg	14		mutant	resistant			x	mutant		1
423	A298C + A561G	Thr100Pro + Stop187Trp	100	187	mutant	resistant		x		mutant		1
424	T307C	Tyr103His	103		mutant	resistant			x	mutant		1
425	Insertion G at 517	Frameshift	173		mutant	resistant			x	mutant		1
426	Insertion G at 517	Frameshift	173		mutant	resistant			x	mutant		1
427	WILD-TYPE	WILD-TYPE	-		wild-type	susceptible	-	-	-	wild-type		1
428	WILD-TYPE	WILD-TYPE	-		wild-type	susceptible	-	-	-	wild-type		1
429	A403C	Thr135Pro	135		mutant	resistant		x		mutant		1
430	WILD-TYPE	WILD-TYPE	-		wild-type	susceptible	-	-	-	wild-type		1
431	Insertion G at 517	Frameshift	173		mutant	resistant			x	mutant		1
432	Insertion G at 517	Frameshift	173		mutant	resistant			x	mutant		1
433	WILD-TYPE	WILD-TYPE	-		wild-type	susceptible	-	-	-	wild-type		1
434	Insertion G at 517	Frameshift	173		mutant	resistant			x	mutant		1
435	WILD-TYPE	WILD-TYPE	-		wild-type	susceptible	-	-	-	wild-type		1
436	Insertion G at 517	Frameshift	173		mutant	resistant			x	mutant		1
437	Insertion G at 517	Frameshift	173		mutant	resistant			x	mutant		1
438	G322C	Gly108Arg	108		mutant	resistant	x			mutant		1
439	Insertion G at 517	Frameshift	173		mutant	resistant			x	mutant		1
440	WILD-TYPE	WILD-TYPE	-		wild-type	susceptible	-	-	-	wild-type		1
441	Insertion G at 517	Frameshift	173		mutant	resistant			x	mutant		1
442	WILD-TYPE	WILD-TYPE	-		wild-type	susceptible	-	-	-	wild-type		1
443	WILD-TYPE	WILD-TYPE	-		wild-type	susceptible		x		mutant		0
444	WILD-TYPE	WILD-TYPE	-		wild-type	susceptible	-	-	-	wild-type		1
445	WILD-TYPE	WILD-TYPE	-		wild-type	susceptible	-	-	-	wild-type		1
446	WILD-TYPE	WILD-TYPE	-		wild-type	susceptible	-	-	-	wild-type		1
447	WILD-TYPE	WILD-TYPE	-		wild-type	susceptible	-	-	-	wild-type		1
448	G289T	Gly97Cys	97		mutant	resistant			x	mutant		1
449	WILD-TYPE	WILD-TYPE	-		wild-type	susceptible	-	-	-	wild-type		1
450	Insertion C at 456	Frameshift	152		mutant	resistant	x			mutant		1
451	WILD-TYPE	WILD-TYPE	-		wild-type	susceptible	-	-	-	wild-type		1
452	Insertion G at 517	Frameshift	173		mutant	resistant			x	mutant		1
453	WILD-TYPE	WILD-TYPE	-		wild-type	susceptible	-	-	-	wild-type		1
454	C195T	Ser65Ser	65		mutant	susceptible		x		mutant		1
455	C195T	Ser65Ser	65		mutant	susceptible		x		mutant		1
456	WILD-TYPE	WILD-TYPE	-		wild-type	susceptible	-	-	-	wild-type		1
457	WILD-TYPE	WILD-TYPE	-		wild-type	susceptible	-	-	-	wild-type		1
458	Insertion G at 517	Frameshift	173		mutant	resistant			x	mutant		1
459	T214G	Cys72Gly	72		mutant	susceptible		x		mutant		1
460	Insertion G at 517	Frameshift	173		mutant	resistant			x	mutant		1
461	WILD-TYPE	WILD-TYPE	-		wild-type	susceptible	-	-	-	wild-type		1
462	Insertion G at 517	Frameshift	173		mutant	resistant			x	mutant		1
463	Insertion G at 517	Frameshift	173		mutant	resistant			x	mutant		1
464	T40C	Cys14Arg	14		mutant	resistant	x	x		mutant		1
465	Insertion G at 517	Frameshift	173		mutant	resistant			x	mutant		1
466	T40C	Cys14Arg	14		mutant	resistant	x	x		mutant		1
467	A403C	Thr135Pro	135		mutant	resistant		x		mutant		1
468	WILD-TYPE	WILD-TYPE	-		wild-type	susceptible	-	-	-	wild-type		1
469	Insertion C at 456	Frameshift	152		mutant	resistant	x			mutant		1
470	WILD-TYPE	WILD-TYPE	-		wild-type	susceptible	-	-	-	wild-type		1
471	WILD-TYPE	WILD-TYPE	-		wild-type	susceptible	-	-	-	wild-type		1
472	T40C	Cys14Arg	14		mutant	resistant	x	x		mutant		1
473	WILD-TYPE	WILD-TYPE	-		wild-type	susceptible	-	-	-	wild-type		1
474	G289T	Gly97Cys	97		mutant	resistant			x	mutant		1
475	WILD-TYPE	WILD-TYPE	-		wild-type	susceptible	-	-	-	wild-type		1
476	WILD-TYPE	WILD-TYPE	-		wild-type	susceptible	-	-	-	wild-type		1
477	WILD-TYPE	WILD-TYPE	-		wild-type	susceptible	-	-	-	wild-type		1
478	WILD-TYPE	WILD-TYPE	-		wild-type	susceptible	-	-	-	wild-type		1
479	WILD-TYPE	WILD-TYPE	-		wild-type	susceptible	-	-	-	wild-type		1
480	Insertion G at 517	Frameshift	173		mutant	resistant			x	mutant		1
481	WILD-TYPE	WILD-TYPE	-		wild-type	susceptible	-	-	-	wild-type		1
482	Deletion 8bp at 459	Frameshift	153		mutant	resistant		x		mutant		1
483	G290A	Gly97Asp	97		mutant	resistant			x	mutant		1
484	WILD-TYPE	WILD-TYPE	-		wild-type	susceptible	-	-	-	wild-type		1
485	T175C	Ser59Pro	59		mutant	resistant		x		mutant		1
486	WILD-TYPE	WILD-TYPE	-		wild-type	susceptible	-	-	-	wild-type		1
487	WILD-TYPE	WILD-TYPE	-		wild-type	susceptible	-	-	-	wild-type		1
488	T173C	Phe58Ser	58		mutant	resistant	x	x		mutant		1
489	WILD-TYPE	WILD-TYPE	-		wild-type	susceptible	-	-	-	wild-type		1
490	WILD-TYPE	WILD-TYPE	-		wild-type	susceptible	-	-	-	wild-type		1
491	WILD-TYPE	WILD-TYPE	-		wild-type	susceptible	-	-	-	wild-type		1
492	WILD-TYPE	WILD-TYPE	-		wild-type	susceptible	-	-	-	wild-type		1
493	T196C	Ser66Pro	66		mutant	resistant	x	x		mutant		1
494	C195T	Ser65Ser	65		mutant	resistant		x		mutant		1
495	Insertion G at 517	Frameshift	173		mutant	resistant			x	mutant		1
496	WILD-TYPE	WILD-TYPE	-		wild-type	susceptible	-	-	-	wild-type		1
497	Insertion G at 517	Frameshift	173		mutant	resistant			x	mutant		1
498	WILD-TYPE	WILD-TYPE	-		wild-type	susceptible	-	-	-	wild-type		1
499	Insertion G at 517	Frameshift	173		mutant	resistant			x	mutant		1
500	Insertion G at 517	Frameshift	173		mutant	resistant			x	mutant		1
501	Insertion G at 517	Frameshift	173		mutant	resistant			x	mutant		1
502	A29C	Gln10Pro	10		mutant	resistant	x	x		mutant		1
503	C341T	Thr114Met	114		mutant	susceptible	x	x	x	mutant		1
504	Insertion G at 517	Frameshift	173		mutant	resistant		x	x	mutant		1
505	Insertion G at 517	Frameshift	173		mutant	resistant			x	mutant		1
506	WILD-TYPE	WILD-TYPE	-		wild-type	susceptible	-	-	-	wild-type		1
507	WILD-TYPE	WILD-TYPE	-		wild-type	susceptible	-	-	-	wild-type		1
508	WILD-TYPE	WILD-TYPE	-		wild-type	susceptible	-	-	-	wild-type		1
509	Insertion G at 517	Frameshift	173		mutant	resistant			x	mutant		1
510	T39C	Cys14Arg	14		mutant	resistant	x	x		mutant		1
511	T545C	Leu182Ser	182		mutant	resistant		x		mutant		1
512	WILD-TYPE	WILD-TYPE	-		wild-type	susceptible	-	-	-	wild-type		1
513	WILD-TYPE	WILD-TYPE	-		wild-type	susceptible	-	-	-	wild-type		1
514	WILD-TYPE	WILD-TYPE	-		wild-type	susceptible	-	-	-	wild-type		1
515	WILD-TYPE	WILD-TYPE	-		wild-type	susceptible	-	-	-	wild-type		1
516	WILD-TYPE	WILD-TYPE	-		wild-type	susceptible	-	-	-	wild-type		1
517	T175C	Ser59Pro	59		mutant	resistant		x		mutant		1
518	WILD-TYPE	WILD-TYPE	-		wild-type	susceptible	-	-	-	wild-type		1
519	WILD-TYPE	WILD-TYPE	-		wild-type	susceptible	-	-	-	wild-type		1
520	WILD-TYPE	WILD-TYPE	-		wild-type	susceptible	-	-	-	wild-type		1
521	A460G	Arg154Gly	154		mutant	resistant		x		mutant		1
522	G290A	Gly97Asp	97		mutant	resistant			x	mutant		1
523	WILD-TYPE	WILD-TYPE	-		wild-type	susceptible	-	-	-	wild-type		1
524	C401T	Ala134Val	134		mutant	resistant	-	x	-	mutant		1
525	WILD-TYPE	WILD-TYPE	-		wild-type	susceptible	-	-	-	wild-type		1
526	WILD-TYPE	WILD-TYPE	-		wild-type	susceptible	-	-	-	wild-type		1
527	WILD-TYPE	WILD-TYPE	-		wild-type	susceptible	-	-	-	wild-type		1
528	WILD-TYPE	WILD-TYPE	-		wild-type	susceptible	-	-	-	wild-type		1
529	G290A	Gly97Asp	97		mutant	resistant	x		x	mutant		1
530	Insertion G at 517	Frameshift	173		mutant	resistant			x	mutant		1
531	WILD-TYPE	WILD-TYPE	-		wild-type	susceptible	-	-	-	wild-type		1
532	T175C	Ser59Pro	59		mutant	resistant		x	x	mutant		1
533	A310C	Ser104Arg	104		mutant	resistant		x		mutant		1
534	WILD-TYPE	WILD-TYPE	-		wild-type	susceptible	-	-	-	wild-type		1
535	WILD-TYPE	WILD-TYPE	-		wild-type	susceptible	-	-	-	wild-type		1
536	WILD-TYPE	WILD-TYPE	-		wild-type	susceptible	-	-	-	wild-type		1
537	Insertion G at 35	Frameshift	12		mutant	resistant	x			mutant		1
538	WILD-TYPE	WILD-TYPE	-		wild-type	susceptible	-	-	-	wild-type		1
539	C195T	Ser65Ser	65		mutant	resistant		x	x	mutant		1
540	C185T	Pro62Leu	62		mutant	resistant	x			mutant		1
541	Insertion G at 517	Frameshift	173		mutant	resistant	x		x	mutant		1
542	WILD-TYPE	WILD-TYPE	-		wild-type	susceptible	-	-	-	wild-type		1
543	Insertion G at 517	Frameshift	173		mutant	resistant	x		x	mutant		1
544	Insertion G at 517	Frameshift	173		mutant	resistant			x	mutant		1
545	Insertion G at 517	Frameshift	173		mutant	resistant			x	mutant		1
546	Insertion G at 517	Frameshift	173		mutant	resistant			x	mutant		1
547	Insertion G at 517	Frameshift	173		mutant	resistant			x	mutant		1
548	WILD-TYPE	WILD-TYPE	-		wild-type	susceptible	-	-	-	wild-type		1
549	C195T	Ser65Ser	65		mutant	susceptible		x		mutant		1
550	WILD-TYPE	WILD-TYPE	-		wild-type	susceptible	-	-	-	wild-type		1
551	WILD-TYPE	WILD-TYPE	-		wild-type	susceptible	-	-	-	wild-type		1
552	WILD-TYPE	WILD-TYPE	-		wild-type	susceptible	-	-	-	wild-type		1
553	Insertion G at 517	Frameshift	173		mutant	resistant			x	mutant		1
554	Insertion G at 517	Frameshift	173		mutant	resistant		x		mutant		1
555	Insertion G at 517	Frameshift	173		mutant	resistant			x	mutant		1
556	WILD-TYPE	WILD-TYPE	-		wild-type	susceptible	-	-	-	wild-type		1
557	T40C	Cys14Arg	14		mutant	resistant		x		mutant		1
558	Insertion G at 517	Frameshift	173		mutant	resistant			x	mutant		1
559	WILD-TYPE	WILD-TYPE	-		wild-type	susceptible	-	-	-	wild-type		1
560	C309G	Tyr103Stop	103		mutant	resistant			x	mutant		1
561	WILD-TYPE	WILD-TYPE	-		wild-type	susceptible	-	-	-	wild-type		1
562	WILD-TYPE	WILD-TYPE	-		wild-type	susceptible	-	-	-	wild-type		1
563	WILD-TYPE	WILD-TYPE	-		wild-type	susceptible	-	-	-	wild-type		1
564	WILD-TYPE	WILD-TYPE	-		wild-type	susceptible	-	-	-	wild-type		1
565	WILD-TYPE	WILD-TYPE	-		wild-type	susceptible	-	-	-	wild-type		1
566	WILD-TYPE	WILD-TYPE	-		wild-type	susceptible	-	-	-	wild-type		1
567	WILD-TYPE	WILD-TYPE	-		wild-type	susceptible	-	-	-	wild-type		1
568	WILD-TYPE	WILD-TYPE	-		wild-type	susceptible	-	-	-	wild-type		1
569	A152C	His51Pro	51		mutant	resistant		x		mutant		1
570	WILD-TYPE	WILD-TYPE	-		wild-type	susceptible	-	-	-	wild-type		1
571	WILD-TYPE	WILD-TYPE	-		wild-type	susceptible	-	-	-	wild-type		1
572	WILD-TYPE	WILD-TYPE	-		wild-type	susceptible	-	-	-	wild-type		1
573	A460G	Arg154Gly	154		mutant	resistant		x		mutant		1
574	G290A	Gly97Asp	97		mutant	resistant			x	mutant		1
575	G217A	Val73Ile	73		mutant	resistant		x		mutant		1
576	WILD-TYPE	WILD-TYPE	-		wild-type	susceptible	-	-	-	wild-type		1
577	A460G	Arg154Gly	154		mutant	resistant		x		mutant		1
578	WILD-TYPE	WILD-TYPE	-		wild-type	susceptible				wild-type		1
579	Insertion G at 517	Frameshift	173		mutant	resistant			x	mutant		1
580	WILD-TYPE	WILD-TYPE	-		wild-type	susceptible	-	-	-	wild-type		1
581	WILD-TYPE	WILD-TYPE	-		wild-type	susceptible	-	-	-	wild-type		1
582	WILD-TYPE	WILD-TYPE	-		wild-type	susceptible	-	-	-	wild-type		1
583	WILD-TYPE	WILD-TYPE	-		wild-type	susceptible	-	-	-	wild-type		1
584	WILD-TYPE	WILD-TYPE	-		wild-type	susceptible	-	-	-	wild-type		1
585	WILD-TYPE	WILD-TYPE	-		wild-type	susceptible	-	-	-	wild-type		1
586	WILD-TYPE	WILD-TYPE	-		wild-type	susceptible	-	-	-	wild-type		1
587	T92G	Ile31Ser	31		mutant	resistant	x			mutant		1
588	T40C	Cys14Arg	14		mutant	resistant	x	x		mutant		1
589	WILD-TYPE	WILD-TYPE	-		wild-type	susceptible	-	-	-	wild-type		1
590	C305T	Ala102Val	102		mutant	resistant			x	mutant		1
591	WILD-TYPE	WILD-TYPE	-		wild-type	susceptible	-	-	-	wild-type		1
592	Insertion G at 517	Frameshift	173		mutant	resistant		x	x	mutant		1
593	T202C	Trp68Arg	68		mutant	resistant		x		mutant		1
594	WILD-TYPE	WILD-TYPE	-		wild-type	susceptible	-	-	-	wild-type		1
595	T416G	Val139Gly	139		mutant	resistant	x			mutant		1
596	WILD-TYPE	WILD-TYPE	-		wild-type	susceptible	-	-	-	wild-type		1
597	WILD-TYPE	WILD-TYPE	-		wild-type	susceptible	-	-	-	wild-type		1
598	T104G	Leu35Arg	35		mutant	susceptible	x			mutant		1
599	Deletion T at 389	Frameshift	130		mutant	resistant		x	x	mutant		1
600	C401A	Ala134Asp	134		mutant	resistant			x	mutant		1
601	WILD-TYPE	WILD-TYPE	-		wild-type	susceptible	-	-	-	wild-type		1
602	WILD-TYPE	WILD-TYPE	-		wild-type	susceptible	-	-	-	wild-type		1
603	WILD-TYPE	WILD-TYPE	-		wild-type	susceptible	-	-	-	wild-type		1
604	WILD-TYPE	WILD-TYPE	-		wild-type	susceptible	-	-	-	wild-type		1
605	T100G	Tyr34Asp	34		mutant	resistant		x	x	mutant		1
606	C305T	Ala102Val	102		mutant	susceptible		x		mutant		1
607	WILD-TYPE	WILD-TYPE	-		wild-type	susceptible	-	-	-	wild-type		1
608	T40C	Cys14Arg	14		mutant	resistant	x			mutant		1
609	WILD-TYPE	WILD-TYPE	-		wild-type	susceptible	-	-	-	wild-type		1
610	WILD-TYPE	WILD-TYPE	-		wild-type	susceptible	-	-	-	wild-type		1
611	Insertion G at 517	Frameshift	173		mutant	resistant			x	mutant		1
612	WILD-TYPE	WILD-TYPE	-		wild-type	susceptible	-	-	-	wild-type		1
613	WILD-TYPE	WILD-TYPE	-		wild-type	susceptible	-	-	-	wild-type		1
614	Insertion G at 517	Frameshift	173		mutant	resistant			x	mutant		1
615	WILD-TYPE	WILD-TYPE	-		wild-type	susceptible	-	-	-	wild-type		1
616	T307C	Tyr103His	103		mutant	resistant	x		x	mutant		1
617	C293T + A523G	Ala98Val + Met175Val	98	175	mutant	resistant	x		x	mutant		1
618	Insertion G at 517	Frameshift	173		mutant	resistant	x		x	mutant		1
619	T104G	Leu35Arg	35		mutant	resistant	x			mutant		1
620	WILD-TYPE	WILD-TYPE	-		wild-type	susceptible	-	-	-	wild-type		1
621	WILD-TYPE	WILD-TYPE	-		wild-type	susceptible	-	-	-	wild-type		1
622	WILD-TYPE	WILD-TYPE	-		wild-type	susceptible	-	-	-	wild-type		1
623	T40C	Cys14Arg	14		mutant	resistant	x	-	-	mutant		1
624	WILD-TYPE	WILD-TYPE	-		wild-type	susceptible	-	-	-	wild-type		1
625	Deletion 11bp at 489	Frameshift	163		mutant	resistant		x		mutant		1
626	WILD-TYPE	WILD-TYPE	-		wild-type	susceptible	-	-	-	wild-type		1
627	WILD-TYPE	WILD-TYPE	-		wild-type	susceptible	-	-	-	wild-type		1
628	WILD-TYPE	WILD-TYPE	-		wild-type	susceptible	-	-	-	wild-type		1
629	WILD-TYPE	WILD-TYPE	-		wild-type	susceptible	-	-	-	wild-type		1
630	Deletion 11bp at 489	Frameshift	163		mutant	resistant		x		mutant		1
631	Deletion T at 389	Frameshift	130		mutant	resistant		x		mutant		1
632	G290A	Gly97Asp	97		mutant	resistant			x	mutant		1
633	WILD-TYPE	WILD-TYPE	-		wild-type	susceptible	-	-	-	wild-type		1
634	T104G	Leu35Arg	35		mutant	susceptible	x			mutant		1
635	Insertion G at 517	Frameshift	173		mutant	resistant			x	mutant		1
636	Insertion G at 517	Frameshift	173		mutant	resistant			x	mutant		1
637	WILD-TYPE	WILD-TYPE	-		wild-type	susceptible	-	-	-	wild-type		1
638	WILD-TYPE	WILD-TYPE	-		wild-type	susceptible	-	-	-	wild-type		1
639	A298C + A561G	Thr100Pro + Stop187Trp	100	187	mutant	resistant		x		mutant		1
640	Insertion G at 517	Frameshift	173		mutant	resistant			x	mutant		1
641	Insertion G at 517	Frameshift	173		mutant	resistant			x	mutant		1
642	Insertion G at 517	Frameshift	173		mutant	resistant			x	mutant		1
643	WILD-TYPE	WILD-TYPE	-		wild-type	susceptible	-	-	-	wild-type		1
644	Deletion 11bp at 489	Frameshift	163		mutant	resistant		x		mutant		1
645	T-7C	Change in promoter (SNP)	promoter		mutant	resistant		x		mutant		1
646	G290A	Gly97Asp	97		mutant	resistant			x	mutant		1
647	A403C	Thr135Pro	135		mutant	resistant		x		mutant		1
648	G290A	Gly97Asp	97		mutant	resistant			x	mutant		1
649	WILD-TYPE	WILD-TYPE	-		wild-type	resistant	-	-	-	wild-type		1
650	WILD-TYPE	WILD-TYPE	-		wild-type	susceptible	-	-	-	wild-type		1
651	WILD-TYPE	WILD-TYPE	-		wild-type	susceptible	-	-	-	wild-type		1
652	A403C	Thr135Pro	135		mutant	resistant		x		mutant		1
653	Insertion G at 35	Frameshift	12		mutant	resistant	x			mutant		1
654	C195T	Ser65Ser	65		mutant	susceptible		x		mutant		1

## Sheet: Supp figures
Supplemental figures 1 & 2. Lights-On/Lights-Off probe fluorescence signatures. The three graphs show the first derivative of the fluorescence profile of the three different fluorophores used in the assay (Quasar 670, Cal Fluor Red 610, and Cal Fluor Orange 560). The red fluorescence signature is the control of H37Rv; the blue fluorescence signature is the test/unknown sample and the black fluore…
